# Supplementary material for: Three AtCesA6‐like members enhance biomass production by distinctively promoting cell growth in Arabidopsis
Source: Plant Biotechnol J. 2017 Oct 23;16(5):976–88. doi: 10.1111/pbi.12842 (PMC5902768; doi:10.1111/pbi.12842)
Supplement: Supplementary file 2 — Table S3 Differentially expressed genes (DEGs) in D6 overexpressing seedlings by RNA sequencing. [file PBI-16-976-s001.xlsx]

## Sheet: Sheet1
Table S3 Differentially expressed genes (DEGs) in six-day-old etiolated over-expressing seedlings by RNA sequencing.
Genes	Locus	The extent of variation			GO Biological Process	Annotation
		A2	A5	A6
KORRIGAN 2	AT1G65610	1(0.88)	1(0.8)	1(0.89)	cell wall organization, cellulose catabolic process	Six-hairpin glycosidases superfamily protein
CSI1/POM2	AT2G22125	0(0)	1(-0.99)	0(0)	anisotropic cell growth, cellulose biosynthetic process	CELLULOSE SYNTHASE-INTERACTIVE PROTEIN 1, CSI1
CSI3	AT1G77460	1(0.64)	1(-1.42)	1(0.46)	plant-type cell wall cellulose biosynthetic process, unidimensional cell growth	CELLULOSE SYNTHASE INTERACTIVE 3
SUS1	AT5G20830	1(0.44)	1(1.24)	0(0)	UDP-glycosyltransferase activity,response tomultiple biotic and abiotic stresses	Encodes a protein with sucrose synthase activity
COBRA	AT5G60920	0(0)	1(0.71)	1(0.56)	cell growth, cellulose microfibril organization, multidimensional cell growth, response to salt stress	Encodes a glycosylphosphatidylinositol-anchored protein localized primarily in the plasma membrane of the longitudinal sides of root cells.
CSLD5	AT1G02730	0(0)	1(1.30)	1(1.47)	cell plate assembly, cell wall biogenesis, cell wall organization, cellulose biosynthetic process, plant-type cell wall biogenesis, plant-type cell wall organization or biogenesis, polysaccharide biosynthetic process, response to osmotic stress, response to salt stress, response to water deprivation, shoot system development	cellulose synthase-like D5, encodes a gene similar to cellulose synthase
CSLD2	AT5G16910	0(0)	1(-0.72)	0(0)	cell wall organization, cellulose biosynthetic process, plant-type cell wall biogenesis, plant-type cell wall organization or biogenesis, polysaccharide biosynthetic process, response to cold, root hair elongation	cellulose synthase-like D2, encodes a gene similar to cellulose synthase
PIF1	AT2G20180	0(0)	1(-1.47)	0(0)	gibberellin biosynthetic process, a key negative regulator of phytochrome-mediated seed germination and acts by inhibiting chlorophyll biosynthesis, light-mediated suppression of hypocotyl elongation and far-red light-mediated suppression of seed germination, and promoting negative gravitropism in hypocotyls.	phytochrome-interacting factor1
PIF7	AT5G61270	1(-0.93)	1(-1.08)	1(-0.87)	de-etiolation, red, far-red light phototransduction, regulation of transcription, DNA-templated, response to light stimulus, transcription, DNA-templated	phytochrome-interacting factor7
EXPA11	AT1G20190	1(0.36)	1(0.85)	1(1.22)	plant-type cell wall loosening, plant-type cell wall modification involved in multidimensional cell growth, plant-type cell wall organization, unidimensional cell growth	member of Alpha-Expansin Gene Family.
IAA17	AT1G04250	0(0)	1(1.10)	0(0)	auxin-activated signaling pathway, positive regulation of leaf senescence, regulation of transcription, DNA-templated, response to auxin, transcription, DNA-templated	AUXIN RESISTANT7
ATMKK9	AT1G73500	0(0)	1(1.63)	1(1.41)	ethylene biosynthetic process, positive regulation of transcription, DNA-templated, protein autophosphorylation, regulation of mitotic cell cycle.	MAP KINASE KINASE 9
CYCP1;1	AT3G63120	0(0)	1(0.80)	0(0)	cell cycle, cell division, regulation of cell cycle, regulation of cyclin-dependent protein serine/threonine kinase activity	cyclin p1
CYCP2;1	AT3G21870	0(0)	1(1.08)	0(0)	cell cycle, cell division, regulation of cell cycle, regulation of cyclin-dependent protein serine/threonine kinase activity	cyclin p2
CDC25	AT5G03455	0(0)	1(1.32)	0(0)	cell cycle, cell division, oxidation-reduction process, protein phosphorylation, response to arsenic-containing substance	Encodes a homolog of yeast cell cycle regulator CDC25
MRD1	AT1G53480	1(-2.97)	1(1.15)	1(-3.35)	Down-regulated in mto1-1 mutant that over-accumulates soluble methionine.	ARABIDOPSIS MTO 1 RESPONDING DOWN 1
HEI10	AT1G53490	1(-2.81)	1(1.06)	1(-2.88)	chiasma assembly, meiotic cell cycle, reciprocal DNA recombination	Encodes HEI10, a RING finger-containing protein.
KMD3	AT2G44130	1(0.73)	1(1.96)	1(1.83)	regulation of phenylpropanoid metabolic process	Encodes a member of a family of F-box proteins, called the KISS ME DEADLY (KMD) family
PKS1	AT2G02950	1(1.05)	1(1.18)	0(0)	phototropism, positive gravitropism, red or far-red light signaling pathway, red, far-red light phototransduction, response to far red light, response to red light	PHYTOCHROME KINASE SUBSTRATE 1,encodes a basic soluble protein which can independently bind to either PHYA or PHYB, regardless of whether the phytochromes are in the Pr or Pfr state.
CYP79B2	AT4G39950	0(0)	1(-0.72)	1(-0.78)	oxidation-reduction process, dedefense response by callose deposition in cell wall,	Belongs to cytochrome P450 and is involved in tryptophan metabolism. Converts Trp to indo-3-acetaldoxime (IAOx), a precursor to IAA and indole glucosinolates.
MOR1/TMBP200	AT2G35630	0(0)	1(-1.41)	0(0)	cell plate formation involved in plant-type cell wall biogenesis, cytokinesis, establishment or maintenance of microtubule cytoskeleton polarity, microtubule cytoskeleton organization, microtubule polymerization, spindle organization	Member of the MAP215 family of microtubule-associated proteins required to establish interphase arrays of cortical microtubules.
RMA2	AT4G28270	0(0)	1(1.07)	1(0.92)	ER-associated misfolded protein catabolic process, protein ubiquitination involved in ubiquitin-dependent protein catabolic process	RING MEMBRANE-ANCHOR 2,encodes a RING finger E3 ubiquitin ligase.
LAC17	AT5G60020	1(-0.85)	1(-0.97)	0(0)	lignin biosynthetic process, lignin catabolic process, oxidation-reduction process, phenylpropanoid metabolic process	LACCASE 17
4CL1	AT1G51680	0(0)	1(-0.67)	0(0)	metabolic process, phenylpropanoid metabolic process, response to UV, response to fungus, response to wounding	4-COUMARATE:COA LIGASE 1,encodes an isoform of 4-coumarate:CoA ligase (4CL)
4CL2	AT3G21240	0(0)	1(-0.86)	0(0)	metabolic process, phenylpropanoid metabolic process, response to UV, response to fungus, response to wounding	4-COUMARATE:COA LIGASE 2,encodes an isoform of 4-coumarate:CoA ligase (4CL)
MYB73	AT4G37260	0(0)	1(1.71)	1(1.61)	cell differentiation, glucosinolate metabolic process, regulation of transcription from RNA polymerase II promoter, regulation of transcription, DNA-templated, response to abscisic acid, response to cadmium ion, response to chitin, response to ethylene, response to jasmonic acid, response to salicylic acid	Member of the R2R3 factor gene family.
MYB55	AT4G01680	1(0.96)	0(0)	0(0)	cell differentiation, regulation of stomatal movement, regulation of transcription from RNA polymerase II promoter, regulation of transcription, DNA-templated	Encodes a putative transcription factor (MYB55).
MYB44	AT5G67300	0(0)	1(1.51)	0(0)	abscisic acid-activated signaling pathway, cell differentiation, defense response to bacterium, defense response to fungus, regulation of jasmonic acid mediated signaling pathway, regulation of salicylic acid mediated signaling pathway, regulation of transcription from RNA polymerase II promoter, regulation of transcription, DNA-templated, response to abscisic acid, response to auxin, response to…	Member of the R2R3 factor MYB gene family involved in mediating plant responses to a variety of abiotic stimiuli. The mRNA is cell-to-cell mobile.
MYB3	AT1G22640	0(0)	1(1.14)	0(0)	cell differentiation, cinnamic acid biosynthetic process, negative regulation of metabolic process, regulation of transcription from RNA polymerase II promoter, regulation of transcription, DNA-templated, response to abscisic acid, response to salicylic acid, response to salt stress, response to wounding, transcription, DNA-templated	MYB-type transcription factor (MYB3) that represses phenylpropanoid biosynthesis gene expression
A corrected P-value of 0.001 and log2 (fold change) of 1 were set as the thresholds for significant differential expression; 1 and 0 in front of of parentheses represent significantly and unsignificantly changed gene expression comparied to WT.
